# Supplementary material for: Risk factors associated with sustained circulation of six zoonotic arboviruses: a systematic review for selection of surveillance sites in non-endemic areas
Source: Parasit Vectors. 2019 May 27;12:265. doi: 10.1186/s13071-019-3515-7 (PMC6537422; doi:10.1186/s13071-019-3515-7)
Supplement: Supplementary file 2 — Additional file 2: Table S1. Ecological risk factors for each virus. [file 13071_2019_3515_MOESM2_ESM.xlsx]

## Sheet: Table S1
Additional file 2: Table S1. Ecological risk factors for each virus.
			Abiotic conditions						Habitat										Host
			Temperature	Humidity	Precipitation				Shrubs, grassland, herbaceous vegetation cover	broad-leaf and mixed forests	NDVI	Fragmentation	Flooded areas/water bodies (e.g., rice paddies, wetlands)	soil water holding capacity	urban landcover	agricultural landcover			Ruminant livestock density	Ardeid bird density	Bird migration	Wetland birds, crow, jackdaw, house sparrow	Deer density	Rodent density	Fox density	Mountain hare density	Pig density	Human density	Livestock trade/transport		Human behavior
CCHV		Cases	+	+	+/-				+	+	+	+							+				+								+ hunting practices, animal husbandry
	Virus	Transstadial transmission	+	+
	Ticks	Development & reproduction	+	+															+				+
		Questing activity	+	+
		Dispersal																	+		+		+						+
	Host	Parasite load	+	+
		Movement										+
TBEV		Cases	+	+																					+						+ mushroom gathering
	Virus	Replication		+																			-	+	+?
		Transstadial transmission		+
	Ticks	Development & reproduction	+	+					+	+													+	+
		Questing activity	+	+
		Co-feeding	+/-	+																			+/-	+
		Dispersal																			+		+		+
	Host	Abundance								+
LIV		Cases							+																						+ occupational exposure (veterinarian, sheep farmer, butcher, researcher)
	Virus	Replication																	+				-
		Dispersal																											+
	Ticks	Development & reproduction	+	+															+				+			+
		Questing activity	+	+
		Co-feeding	+/-	+																						+
		Dispersal																	+				+
JEV		Cases	+	+	+/-																						+	+			+ proximity to pig farms, population density
	Virus	Replication	+	+	+															+							+
		Dispersal																			+								+
	Mosquito	Development & reproduction	+	+	+								+
		Survival	+	+
		Dispersal	+	+	+
		Biting rate	+	+
	Host	abundance											+
WNV		Cases	+		+/-				+	+		+	+		+/-	+/-
	Virus	Replication	+		+																	+
		Transmission rate	+/0
		Dispersal																			+
	Mosquito	Development & reproduction	+	+	+/-								+
		Survival	+	+
		Dispersal										+
		Biting rate	+
		Infection rate	+/0		-																	+
		Landing zone & resting area									+
	Host	abundance											+
RVFV		Cases	+		+				+		+		+	+		+			+										+		+ irrigation & dam construction
	Virus	Replication	+																+										+
		Transmission	+
		Dispersal																											+
	Mosquito	Larval development & reproduction	+	+	+								+
		Survival	+	+
		Landing zone & resting area							+
